# Supplementary material for: Reproductive Performance of the Alpine Plant Species Ranunculus kuepferi in a Climatic Elevation Gradient: Apomictic Tetraploids Do Not Show a General Fitness Advantage over Sexual Diploids
Source: Life (Basel). 2024 Sep 22;14(9):1202. doi: 10.3390/life14091202 (PMC11433044; doi:10.3390/life14091202)
Supplement: Supplementary file 1 [file life-14-01202-s001.zip]

Archive with 1 entries (1 files):
- life-3158518-supplementary.pdf
